# Supplementary material for: Different antigenic distance metrics generate similar predictions of influenza vaccine response breadth despite moderate correlation
Source: PLoS Comput Biol. 2025 Nov 14;21(11):e1013720. doi: 10.1371/journal.pcbi.1013720 (PMC12629490; doi:10.1371/journal.pcbi.1013720)
Supplement: S1 Table — (XLSX) [file pcbi.1013720.s001.xlsx]

## Sheet: Sheet1
Strain Name	Source	Accession #
A/H1N1/South Carolina/1/1918	GenBank	AAD17229.1
A/H1N1/Puerto Rico/8/1934	GenBank	AGU93019.1
A/H1N1/Weiss/1943	GenBank	ABD79101.1
A/H1N1/Fort Monmouth/1/1947	GenBank	AAA67338.1
A/H1N1/Denver/1957	GenBank	ABD15258.1
A/H1N1/New Jersey/8/1976	GenBank	AGB51356.1
A/H1N1/Ussr/90/1977	GenBank	ABD95350.1
A/H1N1/Brazil/11/1978	GenBank	ABO38065.1
A/H1N1/California/10/1978	GenBank	ABP49338.1
A/H1N1/Chile/1/1983	GenBank	ABO38340.1
A/H1N1/Singapore/6/1986	GenBank	ABO38395.1
A/H1N1/Texas/36/1991	GenBank	ACF41933.1
A/H1N1/Beijing/262/1995	GenBank	ACF41867.1
A/H1N1/New Caledonia/20/1999	GenBank	AAP34324.1
A/H1N1/Solomon Islands/3/2006	GenBank	ABU99109.1
A/H1N1/Brisbane/59/2007	GenBank	ADE28750.1
A/H1N1/California/07/2009	GenBank	ACP41953.1
A/H1N1/Michigan 45/2015	GenBank	AMV49034.1
A/H1N1/Brisbane/02/2018	GISAID	EPI1415369
A/H1N1/Guangdong-Maonan/SWL1536/2019	GISAID	EPI3133357
A/H1N1/Victoria/2570/2019	GenBank	WEY08940.1
A/H3N2/Hong Kong/8/1968	GenBank	ABQ97200.1
A/H3N2/Port Chalmers/1/1973	GenBank	ABE12532.1
A/H3N2/Texas/1/1977	GenBank	AFM68965.1
A/H3N2/Mississippi/1/1985	GenBank	AAA62338.1
A/H3N2/Sichuan/2/1987	GenBank	AFG72085.1
A/H3N2/Shandong/9/1993	GenBank	AFH00285.1
A/H3N2/Nanchang/933/1995	GenBank	AFG72625.1
A/H3N2/Sydney/5/1997	GenBank	ACO95259.1
A/H3N2/Panama/2007/1999	GenBank	ABF21273.1
A/H3N2/Fujian/411/2002	GenBank	AFG72823.1
A/H3N2/New York/55/2004	GenBank	ACF41900.1
A/H3N2/Wisconsin/67/2005	GenBank	AHG96791.1
A/H3N2/Brisbane/10/2007	GenBank	AIW60702.1
A/H3N2/Uruguay/716/2007	GenBank	ACD47213.1
A/H3N2/Perth/16/2009	GenBank	ACS71642.1
A/H3N2/Victoria/361/2011	GenBank	AIU46088.1
A/H3N2/Texas/50/2012	GenBank	AGL07159.1
A/H3N2/Switzerland/9715293/2013	GISAID	EPI530687
A/H3N2/Hong Kong/4801/2014	GISAID	EPI834581
A/H3N2/Singapore/infimh-16-0019/2016	GISAID	EPI780183
A/H3N2/Kansas/14/2017	GenBank	AVG71503.1
A/H3N2/South Australia/34/2019	GISAID	EPI1387331
A/H3N2/Hong Kong/2671/2019	GenBank	WMW30924.1
A/H3N2/Tasmania/503/2020	GenBank	WMW30850.1
A/H3N2/Darwin/9/2021	GenBank	WND60806.1
B/Lee/1940	UniProt	P03460
B/Maryland/1959	UniProt	P03461
B/Singapore/1964	UniProt	P12443
B/Victoria/02/1987	UniProt	A4D5N9
B/Hong Kong/330/2001	GenBank	ABL77178.1
B/Malaysia/27127/2004	GenBank	AFJ80733.1
B/Victoria/326/2006	GenBank	AGX18732.1
B/Brisbane/60/2008	GenBank	AFH57909.1
B/Colorado/06/2017	GenBank	ASK81305.1
B/Washington/02/2019	GenBank	WIM08940.1
B/Michigan/01/2021	GenBank	WMW30908.1
B/Austria/1359417/2021	GISAID	EPI1868375
B/Yamagata/16/1988	GenBank	ABL77255.1
B/Harbin/7/1994	GenBank	ACR15721.1
B/Sichuan/379/1999	GISAID	EPI2085837
B/Florida/4/2006	GenBank	ACA33493.1
B/Wisconsin/01/2010	GenBank	AET22057.1
B/Texas/06/2011	GenBank	AGI64713.1
B/Massachusetts/02/2012	GenBank	AGL06036.1
B/Phuket/3073/2013	GISAID	EPI3555941
