# Supplementary material for: Different antigenic distance metrics generate similar predictions of influenza vaccine response breadth despite moderate correlation
Source: PLoS Comput Biol. 2025 Nov 14;21(11):e1013720. doi: 10.1371/journal.pcbi.1013720 (PMC12629490; doi:10.1371/journal.pcbi.1013720)
Supplement: S2 Table — (XLSX) [file pcbi.1013720.s002.xlsx]

## Sheet: Sheet1
Season	A(H1N1)	A(H3N2)	B/Victoria	B/Yamagata
2013/14	CA/09	TX/12	—	MA/12
2014/15	CA/09	TX/12	—	MA/12
2015/16	CA/09	Switz/13	Bris/08	Phu/13
2016/17	CA/09	HK/14	Bris/08	Phu/13
2017/18	MI/15	HK/14	Bris/08	Phu/13
