# Supplementary material for: Different antigenic distance metrics generate similar predictions of influenza vaccine response breadth despite moderate correlation
Source: PLoS Comput Biol. 2025 Nov 14;21(11):e1013720. doi: 10.1371/journal.pcbi.1013720 (PMC12629490; doi:10.1371/journal.pcbi.1013720)
Supplement: S3 Table — (XLSX) [file pcbi.1013720.s003.xlsx]

## Sheet: Sheet1
Subtype	Strain	2013/14	2014/15	2015/16	2016/17	2017/18
A(H1N1)	SC/18	X	X	X	X	X
	PR/34	X
	Wei/43	X	X	X	X	X
	FM/47	X	X	X	X	X
	Den/57	X	X	X	X	X
	NJ/76	X	X	X	X	X
	USSR/77	X	X	X	X	X
	Bra/78	X			X	X
	CA/78		X	X
	Chi/83	X	X	X	X	X
	Sing/86	X	X	X	X	X
	TX/91	X	X	X	X	X
	Bei/95	X	X	X	X	X
	NC/99	X	X	X	X	X
	SI/06	X	X	X	X	X
	Bris/07	X	X	X	X	X
	CA/09	X	X	X	X	X
	MI/15				X	X
A(H3N2)	HK/68	X	X	X	X	X
	PC/73	X	X	X	X	X
	TX/77	X	X	X	X	X
	MI/85	X	X	X	X	X
	Sich/87	X	X	X	X	X
	Shan/93	X	X	X	X	X
	Nan/95	X	X	X	X	X
	Syd/97	X	X	X	X	X
	Pan/99	X	X	X	X	X
	Fuj/02	X	X	X
	NY/04	X	X	X	X	X
	Br/07	X
	WI/05	X	X	X	X	X
	Uru/07		X	X	X	X
	Per/09	X	X	X	X	X
	Vic/11	X	X	X	X	X
	TX/12	X	X	X	X	X
	Switz/13	X	X	X	X	X
	HK/14		X	X	X	X
	Sing/16					X
B/Pre	Lee/40	X	X	X	X
	MD/59		X	X	X
	Sing/64		X	X	X
B/Victoria	Vic/87				X	X
	HK/01			X	X	X
	Mal/04			X	X	X
	Vic/06			X	X	X
	Bris/08			X	X	X
	CO/17			X	X	X
B/Yamagata	Yam/88	X	X	X	X	X
	Harb/94	X	X	X	X	X
	Sich/99	X	X	X	X	X
	FL/06	X	X	X	X	X
	WI/10	X	X	X	X	X
	TX/11	X	X	X	X	X
	MA/12	X	X	X	X	X
	Phu/13	X	X	X	X	X
