# Supplementary material for: Different antigenic distance metrics generate similar predictions of influenza vaccine response breadth despite moderate correlation
Source: PLoS Comput Biol. 2025 Nov 14;21(11):e1013720. doi: 10.1371/journal.pcbi.1013720 (PMC12629490; doi:10.1371/journal.pcbi.1013720)
Supplement: S4 Table — (XLSX) [file pcbi.1013720.s004.xlsx]

## Sheet: Sheet1
Subtype	Strain name	Short name
A(H1N1)	A/H1N1/South Carolina/1/1918	SC/18
	A/H1N1/Puerto Rico/8/1934	PR/34
	A/H1N1/Weiss/1943	Wei/43
	A/H1N1/Fort Monmouth/1/1947	FM/47
	A/H1N1/Denver/1957	Den/57
	A/H1N1/New Jersey/8/1976	NJ/76
	A/H1N1/Ussr/90/1977	USSR/77
	A/H1N1/Brazil/11/1978	Bra/78
	A/H1N1/California/10/1978	CA/78
	A/H1N1/Chile/1/1983	Chi/83
	A/H1N1/Singapore/6/1986	Sing/86
	A/H1N1/Texas/36/1991	TX/91
	A/H1N1/Beijing/262/1995	Bei/95
	A/H1N1/New Caledonia/20/1999	NC/99
	A/H1N1/Solomon Islands/3/2006	SI/06
	A/H1N1/Brisbane/59/2007	Bris/07
	A/H1N1/California/07/2009	CA/09
	A/H1N1/Michigan 45/2015	MI/15
A(H3N2)	A/H3N2/Hong Kong/8/1968	HK/68
	A/H3N2/Port Chalmers/1/1973	PC/73
	A/H3N2/Texas/1/1977	TX/77
	A/H3N2/Mississippi/1/1985	MI/85
	A/H3N2/Sichuan/2/1987	Sich/87
	A/H3N2/Shandong/9/1993	Shan/93
	A/H3N2/Nanchang/933/1995	Nan/95
	A/H3N2/Sydney/5/1997	Syd/97
	A/H3N2/Panama/2007/1999	Pan/99
	A/H3N2/Fujian/411/2002	Fuj/02
	A/H3N2/New York/55/2004	NY/04
	A/H3N2/Brisbane/10/2007	Br/07
	A/H3N2/Wisconsin/67/2005	WI/05
	A/H3N2/Uruguay/716/2007	Uru/07
	A/H3N2/Perth/16/2009	Per/09
	A/H3N2/Victoria/361/2011	Vic/11
	A/H3N2/Texas/50/2012	TX/12
	A/H3N2/Switzerland/9715293/2013	Switz/13
	A/H3N2/Hong Kong/4801/2014	HK/14
	A/H3N2/Singapore/infimh-16-0019/2016	Sing/16
B/Pre	B/Lee/1940	Lee/40
	B/Maryland/1959	MD/59
	B/Singapore/1964	Sing/64
B/Victoria	B/Victoria/02/1987	Vic/87
	B/Hong Kong/330/2001	HK/01
	B/Malaysia/27127/2004	Mal/04
	B/Victoria/326/2006	Vic/06
	B/Brisbane/60/2008	Bris/08
	B/Colorado/06/2017	CO/17
B/Yamagata	B/Yamagata/16/1988	Yam/88
	B/Harbin/7/1994	Harb/94
	B/Sichuan/379/1999	Sich/99
	B/Florida/4/2006	FL/06
	B/Wisconsin/01/2010	WI/10
	B/Texas/06/2011	TX/11
	B/Massachusetts/02/2012	MA/12
	B/Phuket/3073/2013	Phu/13
