# Supplementary material for: Different antigenic distance metrics generate similar predictions of influenza vaccine response breadth despite moderate correlation
Source: PLoS Comput Biol. 2025 Nov 14;21(11):e1013720. doi: 10.1371/journal.pcbi.1013720 (PMC12629490; doi:10.1371/journal.pcbi.1013720)
Supplement: S5 Table — Summary statistics shown are count and column percent for sex, race, and contributed person-years; and median with range for age at first enrollment, birth year, and contributed HAI assays. Demographic variables were collected by a questionnaire from participants on the date they enrolled in a study season and received a vaccine. (XLSX) [file pcbi.1013720.s005.xlsx]

## Sheet: Sheet1
Characteristic	FL	PA	UGA	Overall
	N = 241	N = 133	N = 303	N = 677
Sex Assigned at Birth, n (%)
Female	184 (76)	93 (70)	168 (55)	445 (66)
Male	57 (24)	40 (30)	135 (45)	232 (34)
Race/Ethnicity, n (%)
White	190 (79)	70 (53)	233 (77)	493 (73)
Black or African American	14 (6)	52 (39)	24 (8)	90 (13)
Other	12 (5)	8 (6)	33 (11)	53 (8)
Hispanic or Latino	24 (10)	3 (2)	13 (4)	40 (6)
Unknown	1 (0)	0 (0)	0 (0)	1 (0)
Age at First Enrollment, Median (Min - Max)	42 (20 - 80)	60 (26 - 81)	25 (12 - 83)	40 (12 - 83)
Year of Birth, Median (Min - Max)	1972 (1933 - 1996)	1954 (1932 - 1987)	1991 (1934 - 2006)	1975 (1932 - 2006)
Contributed HAI assays, Median (Min - Max)	85 (40 - 189)	94 (8 - 185)	48 (47 - 95)	52 (8 - 189)
Contributed person-years, n (%)
1	114 (47)	44 (33)	206 (68)	364 (54)
2	52 (22)	31 (23)	97 (32)	180 (27)
3	61 (25)	32 (24)	0 (0)	93 (14)
4	14 (6)	26 (20)	0 (0)	40 (6)
