# Supplementary material for: Different antigenic distance metrics generate similar predictions of influenza vaccine response breadth despite moderate correlation
Source: PLoS Comput Biol. 2025 Nov 14;21(11):e1013720. doi: 10.1371/journal.pcbi.1013720 (PMC12629490; doi:10.1371/journal.pcbi.1013720)
Supplement: S6 Table — The posterior distribution for each ratio was calculated as one minus the ratio of the prediction variance ignoring random effects to the prediction variance including random effects, estimated with a Bayesian model. Numbers shown are the mean and 95% highest density credible interval (HDCI) of the posterior distribution of variance ratios. (XLSX) [file pcbi.1013720.s006.xlsx]

## Sheet: Sheet1
Strain Type	PPD Ratio
H1N1	0.03 (-0.26, 0.32)
H3N2	0.21 (0.01, 0.39)
B-Yam	0.14 (-0.23, 0.49)
B-Vic	-0.04 (-0.75, 0.55)
