# Supplementary material for: Different antigenic distance metrics generate similar predictions of influenza vaccine response breadth despite moderate correlation
Source: PLoS Comput Biol. 2025 Nov 14;21(11):e1013720. doi: 10.1371/journal.pcbi.1013720 (PMC12629490; doi:10.1371/journal.pcbi.1013720)
Supplement: S7 Table — Each pairwise comparison is shown only once to prevent confusion. (XLSX) [file pcbi.1013720.s007.xlsx]

## Sheet: Sheet1
Subtype		Cartographic	p-Epitope	Grantham
A(H1N1)	Temporal	0.45 ( 0.13, 0.74)	-0.10 (-0.49, 0.33)	-0.25 (-0.64, 0.17)
	Cartographic		0.56 ( 0.29, 0.82)	0.35 (-0.01, 0.68)
	p-Epitope			0.90 ( 0.80, 0.97)
A(H3N2)	Temporal	0.93 ( 0.88, 0.97)	0.88 ( 0.80, 0.95)	0.96 ( 0.93, 0.98)
	Cartographic		0.89 ( 0.83, 0.95)	0.93 ( 0.88, 0.97)
	p-Epitope			0.85 ( 0.72, 0.96)
B/Yamagata	Temporal	0.66 ( 0.35, 0.89)	0.88 ( 0.76, 0.97)	0.83 ( 0.67, 0.97)
	Cartographic		0.66 ( 0.39, 0.87)	0.67 ( 0.36, 0.91)
	p-Epitope			0.88 ( 0.73, 0.98)
B/Victoria	Temporal	0.55 ( 0.01, 0.97)	0.63 ( 0.14, 0.97)	0.71 ( 0.31, 0.99)
	Cartographic		0.49 (-0.08, 0.95)	0.37 (-0.24, 0.88)
	p-Epitope			0.92 ( 0.73, 1.00)
Overall	Temporal	0.77 ( 0.67, 0.86)	0.63 ( 0.48, 0.75)	0.55 ( 0.39, 0.70)
	Cartographic		0.82 ( 0.74, 0.89)	0.77 ( 0.68, 0.86)
	p-Epitope			0.90 ( 0.85, 0.94)
