# Supplementary material for: Different antigenic distance metrics generate similar predictions of influenza vaccine response breadth despite moderate correlation
Source: PLoS Comput Biol. 2025 Nov 14;21(11):e1013720. doi: 10.1371/journal.pcbi.1013720 (PMC12629490; doi:10.1371/journal.pcbi.1013720)
Supplement: S8 Table — We show the total number of divergences out of the number of samples along with other common diagnostic criteria. For each model, we show the minimum ESS across all parameters, the minimum E-BFMI across chains, and the maximum R hat across all parameters. (XLSX) [file pcbi.1013720.s008.xlsx]

## Sheet: Sheet1
Model	Pct. Divergences	min ESS (tail)	min ESS (bulk)	min E-BFMI	max R_hat
GAMM	0	5593	2574	0.48	1.02
	0.002	6128	2831	0.51	1.02
	0	2820	1483	0.45	1.03
	0	4265	2103	0.52	1.02
	0.001	3887	1914	0.52	1.02
	0	3953	1870	0.48	1.02
LMM	0	4293	2608	0.46	1.02
	0	4325	2430	0.53	1.02
	0.003	4286	1923	0.5	1.02
	0	3967	1554	0.5	1.02
	0	3903	2290	0.49	1.02
	0	4953	2398	0.52	1.02
