# Supplementary material for: Different antigenic distance metrics generate similar predictions of influenza vaccine response breadth despite moderate correlation
Source: PLoS Comput Biol. 2025 Nov 14;21(11):e1013720. doi: 10.1371/journal.pcbi.1013720 (PMC12629490; doi:10.1371/journal.pcbi.1013720)
Supplement: S9 Table — These samples are drawn only from the prior distributions and do not see the data. For each model, we show the minimum ESS across all parameters, the minimum E-BFMI across chains, and the maximum R hat across all parameters. (XLSX) [file pcbi.1013720.s009.xlsx]

## Sheet: Sheet1
Model	Pct. Divergences	min ESS (tail)	min ESS (bulk)	min E-BFMI	max R_hat
GAMM	0	7920	7008	0.82	1.01
	0	9218	7041	0.84	1.01
	0	8789	7519	0.85	1.01
	0	9100	7097	0.84	1.01
	0	9013	6603	0.87	1.01
	0	8805	7179	0.78	1.01
LMM	0	7743	6715	0.85	1.01
	0	7412	6429	0.82	1.01
	0	6843	6583	0.86	1.01
	0	7793	6664	0.86	1.01
	0	7794	6586	0.81	1.01
	0	7618	6649	0.84	1.01
