# Supplementary material for: Different antigenic distance metrics generate similar predictions of influenza vaccine response breadth despite moderate correlation
Source: PLoS Comput Biol. 2025 Nov 14;21(11):e1013720. doi: 10.1371/journal.pcbi.1013720 (PMC12629490; doi:10.1371/journal.pcbi.1013720)
Supplement: S10 Table — Pareto k is the primary diagnostic indicating whether the approximation is trustworthy and all Pareto k values should be below 0.7. The Neff is the effective sample size and Reff is the ratio of the effective sample size to the true sample size – if there are too few effective samples relative to actual samples, we can get an optimistic evaluation of the approximation quality, but in general this matters less if the ESS is sufficiently high. (XLSX) [file pcbi.1013720.s010.xlsx]

## Sheet: Sheet1
Metric	Model	Max. Pareto k	Min. N_eff	Max. R_eff
Cartographic	GAMM	0.3	4429.2	1
	LMM	0.39	3522.5	1
p-Epitope	GAMM	0.37	4179.3	1
	LMM	0.37	4355.5	1
Grantham	GAMM	0.36	3883.5	1
	LMM	0.41	3547.4	1
Temporal	GAMM	0.37	3788.6	1
	LMM	0.38	3525.1	1
