# Supplementary material for: Different antigenic distance metrics generate similar predictions of influenza vaccine response breadth despite moderate correlation
Source: PLoS Comput Biol. 2025 Nov 14;21(11):e1013720. doi: 10.1371/journal.pcbi.1013720 (PMC12629490; doi:10.1371/journal.pcbi.1013720)
Supplement: S11 Table — We calculated correlations between two distances using the normalized distance values between every vaccine/assay strain pair for the given subtype. Numbers shown are the mean and 95% highest density continuous interval (HDCI) calculated by Bayesian bootstrapping. (XLSX) [file pcbi.1013720.s011.xlsx]

## Sheet: Sheet1
Subtype		Grantham	FLU Substitution
A(H1N1)	Hamming	0.91 ( 0.82, 0.98)	0.62 ( 0.35, 0.85)
	Grantham		0.41 ( 0.05, 0.75)
A(H3N2)	Hamming	0.99 ( 0.98, 1.00)	0.97 ( 0.94, 0.99)
	Grantham		0.96 ( 0.93, 0.98)
B/Yamagata	Hamming	0.98 ( 0.93, 1.00)	0.94 ( 0.86, 1.00)
	Grantham		0.91 ( 0.80, 0.98)
B/Victoria	Hamming	0.99 ( 0.97, 1.00)	0.97 ( 0.89, 1.00)
	Grantham		0.97 ( 0.88, 1.00)
Overall	Hamming	0.99 ( 0.97, 1.00)	0.94 ( 0.91, 0.96)
	Grantham		0.91 ( 0.88, 0.95)
