# Supplementary material for: Different antigenic distance metrics generate similar predictions of influenza vaccine response breadth despite moderate correlation
Source: PLoS Comput Biol. 2025 Nov 14;21(11):e1013720. doi: 10.1371/journal.pcbi.1013720 (PMC12629490; doi:10.1371/journal.pcbi.1013720)
Supplement: S12 Table — We calculated correlations between two distances using the normalized distance values between every vaccine/assay strain pair for the given subtype. Numbers shown are the mean and 95% highest density continuous interval (HDCI) calculated by Bayesian bootstrapping. (XLSX) [file pcbi.1013720.s012.xlsx]

## Sheet: Sheet1
Subtype		p-Epitope	p-All-Epitope
A(H1N1)	Hamming	0.93 ( 0.87, 0.98)	0.89 ( 0.79, 0.98)
	p-Epitope		0.89 ( 0.79, 0.97)
A(H3N2)	Hamming	0.85 ( 0.71, 0.97)	0.92 ( 0.83, 0.99)
	p-Epitope		0.97 ( 0.94, 0.99)
B/Yamagata	Hamming	0.92 ( 0.82, 0.99)	0.96 ( 0.90, 0.99)
	p-Epitope		0.97 ( 0.91, 1.00)
B/Victoria	Hamming	0.94 ( 0.80, 1.00)	0.99 ( 0.97, 1.00)
	p-Epitope		0.95 ( 0.84, 1.00)
Overall	Hamming	0.91 ( 0.86, 0.95)	0.95 ( 0.92, 0.98)
	p-Epitope		0.97 ( 0.95, 0.98)
